# Supplementary material for: Volatiles from the Mandibular Gland Reservoir Content of Colobopsis explodens Laciny and Zettel, 2018, Worker Ants (Hymenoptera: Formicidae)
Source: Molecules. 2019 Sep 24;24(19):3468. doi: 10.3390/molecules24193468 (PMC6804081; doi:10.3390/molecules24193468)
Supplement: Supplementary file 1 [file molecules-24-03468-s001.zip]

Archive with 2 entries (2 files):
- Compounds.pdf
- Supplementals_revised.pdf
